# Supplementary material for: Impact of Soy β-Conglycinin Peptides on PCSK9 Protein Expression in HepG2 Cells
Source: Nutrients. 2021 Dec 31;14(1):193. doi: 10.3390/nu14010193 (PMC8747205; doi:10.3390/nu14010193)
Supplement: Supplementary file 1 [file nutrients-14-00193-s001.zip]

Archive with 1 entries (1 files):
- nutrients-1500163-supplementary-done.pdf
